# Supplementary material for: Plasmodium vivax msp-3α polymorphisms: analysis in the Indian subcontinent
Source: Malar J. 2016 Sep 23;15:492. doi: 10.1186/s12936-016-1524-y (PMC5035448; doi:10.1186/s12936-016-1524-y)
Supplement: Supplementary file 2 — 10.1186/s12936-016-1524-y Pvmsp-3α RFLP pattern (Alu 1 and Hha1 restriction enzymes) and genotyping among P. vivax isolates collected from different cities in India. [file 12936_2016_1524_MOESM2_ESM.xlsx]

## Sheet: Additional Table 1 and 2
Additional Table S1: . Pvmsp-3α RFLP pattern (Alu 1 and Hha1 restriction enzymes) and genotyping among P. vivax isolates collected from different cities in India
City/ Town	Sample ID	Fragment size (bp)	Alu1 pattern (size in bp)						Total fragment size	Allele type	Hha1 pattern (size in bp)						Total fragment size	Allele Type
Car Nicobar	T –26	1.8	550	450	250	200	150		1600	A92	1090	300	250				1640	H15
Car Nicobar	CN 2	1.8	550	450	175	150			1325	A65	1000	350	300	200			1850	H27
Car Nicobar	CN 8	1.8	550	450	200	125			1325	A66	140	490	220				850	H43
Car Nicobar	CN 7	1.8	550	450	200	150			1350	A69	1030	500	215				1745	H45
Car Nicobar	CN 150	1.8	550						550	A1	1000	500	250				1750	H46
Car Nicobar	CN 1	1.8	550	450	200	100	50		1350	A70	1025	520	250				1795	H53
Car Nicobar	CN 6	1.8	550	450	100				1100	A37	1000	600	150				1750	H54
Chennai	ch45	1.2	550	250	150				950	A23	1000	200					1200	H1
Chennai	ch87	1.2	550	250	150				950	A23	1000	200					1200	H1
Chennai	93	1.8	450	350	190	150			1140	A45	1000	250	220				1470	H10
Chennai	86	1.8	450	250	200				900	A17	1000	275	200				1475	H13
Chennai	ch29	1.4	500	190	150				840	A10	1000	200					1200	H2
Chennai	ch4	1.4	500	190	150				840	A10	1000	200					1200	H2
Chennai	ch99	1.4	500	190	150				840	A10	1000	200					1200	H2
Chennai	Ch86	1.4	550	200	170	150			1070	A30	1000	200					1200	H2
Chennai	62	1.8	500	250	200	50			1000	A24	1000	350	250				1600	H21
Chennai	ch9	1.8	500	190	150				840	A10	1000	350	250	200			1800	H25
Chennai	ch7	1.8	500	250	190	150			1090	A35	1000	350	250	200			1800	H25
Chennai	64	1.8	500	450	275	200			1425	A76	1000	375	250	200			1825	H28
Chennai	ch95	1.8	500	250	190	150			1090	A35	1000	380	250	220			1850	H29
Chennai	ch21	1.8	500	190	150				840	A10	1000	400	250	220			1870	H34
Chennai	ch22	1.8	500	190	150				840	A10	1000	400	250	220			1870	H34
Chennai	108	1.8	500	250	200	190	150		1290	A62	1000	450	350				1800	H36
Chennai	ch92	1.8	500	320	190	150			1160	A48	1000	450	380				1830	H37
Chennai	ch11	1.8	500	320	190	150			1160	A49	1000	450	380				1830	H37
Chennai	47	1.8	500	250	200	150			1100	A38	1000	450	275	250			1975	H39
Chennai	ch98	1.8	500	400	280	175	150		1505	A82	1000	500					1500	H44
Chennai	ch89	1.8	500	250	190	150			1090	A35	1000	500	320				1820	H47
Chennai	ch26	1.8	500	400	190	150			1240	A56	1000	500	250	220			1970	H52
Chennai	ch90(10)	1.8	500	400	190	150			1240	A56	1000	500	250	230			1980	H52
Chennai	ch90(30)	1.8	500	350	190	150			1190	A51	1000	250	200				1450	H9
Chennai	Ch 109	1.8	550	200	180	150			1080	A34
Chennai	ch3	1.2	550	250	150				950	A23	1000	200					1200	H1
Delhi	2021	1.2	550	250	150				950	A23	1000	200					1200	H1
Delhi	MN 1148	1.2	500	150	50				700	A3	1000	200					1200	H1
Delhi	1596	1.2	750	550	260	175			1735	A98	1000	200					1200	H1
Delhi	MN 25	1.8	525	380	160	150			1215	A54	1000	250	200	180	150		1780	H11
Delhi	MN 1263	1.8	500	250	190	150	100		1190	A52	1000	300	250	200			1750	H17
Delhi	MN 1975	1.8	500	250	190	170	150	100	1360	A71	1000	300	250	220			1770	H17
Delhi	MN 1363	1.8	550	250	100				900	A18	1000	350					1350	H19
Delhi	MN 1356	1.8	450	350					800	A6	1000	350	250	100			1700	H22
Delhi	MN 1353	1.8	450	300	100				850	A11	1000	350	250	150			1750	H24
Delhi	MN 1716	1.8	500	350	150				1000	A25	1000	350	250	200			1800	H25
Delhi	1300	1.8	550	260	200	175	150		1335	A67	1000	350	250	210			1810	H25
Delhi	MN 1683	1.8									1000	350	250	200			1800	H25
Delhi	MN 1390	1.8									1000	350	250	200			1800	H25
Delhi	MN 1759	1.8	500	350	150				1000	A25	1000	350	250	230			1830	H26
Delhi	23 Dadri	1.4	550	200	175	150			1075	A32	1000	210					1210	H3
Delhi	69dadri	1.4	550	200	175	150			1075	A32	1000	210					1210	H3
Delhi	2154	1.4	550	200					750	A4	1000	210					1210	H3
Delhi	MN 1145	1.8	500	100	70				670	A2	1000	400	250				1650	H32
Delhi	1221	1.8	550	200	190	150			1090	A36	1000	400	250	200			1850	H33
Delhi	MN 195	1.8	500	250	190	170	150		1260	A59	1000	400	250	200			1850	H33
Delhi	456	1.8	540	250	210	160	150		1310	A63	1000	400	250	200			1850	H33
Delhi	798	1.8	550	400	210	200	160		1520	A85	1000	400	250	200			1850	H33
Delhi	MN 80	1.8	500	400	250	190	150		1490	A80	1000	420	250	220			1890	H34
Delhi	MN 1359	1.8	500	250	190	150			1090	A35	1000	450	350				1800	H36
Delhi	MN 1652	1.8	500	300	190	150			1140	A46	1000	450	380				1830	H37
Delhi	MN 1994	1.8	500	320	190	150			1160	A49	1000	450	380				1830	H37
Delhi	MN 1820	1.8	500	400	250	190	150		1490	A80	1000	450	400				1850	H37
Delhi	1750	1.8	500	300	200	175			1175	A50	1000	475	300				1775	H41
Delhi	1648	1.8	450	280	240	180	130		1280	A60	1000	500	220				1720	H45
Delhi	1246	1.8	550	350	200	150			1250	A58	1000	500	420				1920	H49
Delhi	1979	1.8	550	350	200	180	150		1430	A77	1000	500	420				1920	H49
Delhi	1450	1.8	550	350	250	200	150		1500	A81	1000	500	420				1920	H49
Delhi	MN 1130	1.8	500	200	100				800	A7	1000	500	450				1950	H50
Delhi	MN 1133	1.8	500	300	150	100	50		1100	A39	1000	600	250				1850	H55
Delhi	MN 1354	1.8	500	250	100				850	A12	1000	600	300				1900	H6
Delhi	1332	1.8	500	400	275	200			1375	A72	1000	600	300				1900	H6
Delhi	MN 1979	1.8	350	250	190	170	150		1110	A42	1000	250	200				1450	H9
Delhi	1994	1.8	400	260	210	170	150		1190	A53	1000	260	210				1470	H9
Goa	6241	1.2	550	250	140				940	A22	1000	200					1200	H1
Goa	6010	1.2	500	400	150				1050	A28	1000	200					1200	H1
Goa	6766	1.2	550	275	250				1075	A33	1000	200					1200	H1
Goa	5669	1.2	500	210	120				830	A9	1000	200					1200	H1
Goa	6812	1.8	550	260	180	165			1155	A47	1000	270	225	125			1620	H12
Goa	7678	1.8	550	400	250	175			1375	A73	1000	275	225	125			1625	H14
Goa	G 5072	1.8	500	250	170	150			1070	A31	1000	300	250	200			1750	H17
Goa	G 5280	1.8	500	250	190	150			1090	A35	1000	320	250	200			1770	H17
Goa	G 5777	1.8	500	250	190	150			1090	A35	1000	320	250	200			1770	H17
Goa	5671	1.4	500	225	150				875	A14	1000	200					1200	H2
Goa	G5059	1.4	500	250	190	150			1090	A35	1000	200					1200	H2
Goa	G4834	1.8	500	300	200	170	150		1320	A64	800	350	200				1350	H20
Goa	G 4822	1.8	500	250	190	150			1090	A35	1000	350	250	200			1800	H25
Goa	6772	1.8	550	250	150	550	250		1750	A99	1000	350	250	200			1800	H25
Goa	5279	1.8	500	150	110				760	A5	1000	400	250	200			1850	H33
Goa	G5884	1.8	500	250	150				900	A19	1000	400	250	200			1850	H33
Goa	7675	1.8	550	400	250	175	150		1525	A86	1000	250					1250	H7
Goa	G 5790	1.8	500	500	190	150			1340	A68	1000	250	200				1450	H9
Jabalpur	JB14	1.2	500	250	150				900	A19	1000	200					1200	H1
Jabalpur	JB6	1.8	500	400	250	200	190	150	1690	A95	1000	300	200	170			1670	H16
Jabalpur	JB7	1.8	500	400	350	250	200	190	1890	A101	1000	300	200	170			1670	H16
Jabalpur	JB12	1.4	500	200	150				850	A13	1000	200					1200	H2
Jabalpur	JP5	1.4	500	220	190				910	A20	1000	200					1200	H2
Jabalpur	JB5	1.8	500	400	250	200	190	150	1690	A95	1000	350	200	150			1700	H23
Jabalpur	JB2	1.8	500	250	200	180			1130	A43	1000	350	250	200			1800	H25
Jabalpur	SG4	1.8	500	280	250				1030	A26	1000	210					1210	H5
Nadiad	C-26	1.2	500	250	160				910	A21	1000	200					1200	H1
Nadiad	1947	1.2	500	250	180	170			1100	A40	1000	200					1200	H1
Nadiad	2469	1.8	500	400	200	180	160	150	1590	A90	1000	280	250				1530	H15
Nadiad	2351	1.8	500	450	250	200	150		1550	A89	1000	300	250	200			1750	H17
Nadiad	2391	1.8	500	350	250	200	190	150	1640	A93	1000	300	250	200			1750	H17
Nadiad	2366	1.8	500	400	250	200	190	150	1690	A95	1000	300	250	200			1750	H17
Nadiad	C-5	1.4	500	350	200	190	170		1410	A74	1000	200					1200	H2
Nadiad	2467	1.8	500	350	200	180			1230	A55	1000	350	250	200			1800	H25
Nadiad	C-18	1.8	500	200	190				890	A16	1000	380	250	190			1820	H28
Nadiad	2492	1.8	500	280	250	200	180		1410	A75	1000	380	250	200			1830	H28
Nadiad	C-25	1.4	500	200	190	150			1040	A27	1000	210					1210	H3
Nadiad	C-30	1.4	500	350	200	190			1240	A57	1000	210					1210	H3
Nadiad	1981	1.4	500	350	200	180	160	150	1540	A87	1000	210					1210	H3
Nadiad	2349	1.4	500	400	250	200	190		1540	A88	1000	210					1210	H3
Nadiad	2500	1.8	500	400	200	190	150		1440	A78	1000	400	200				1600	H31
Nadiad	VR-13	1.8	500	200	180				880	A15	1000	400	250	200			1850	H33
Nadiad	2486	1.8	500	350	200	180			1230	A55	1000	400	250	200			1850	H33
Nadiad	A-36	1.8	500	400	200	180			1280	A61	1000	400	250	200			1850	H33
Nadiad	VR-12	1.8	500	400	200	180			1280	A61	1000	400	250	200			1850	H33
Nadiad	2131	1.8	500	420	250	200	180	150	1700	A97	1000	400	250	200			1850	H33
Nadiad	A-56	1.8	500	350	200	180			1230	A55	1000	400	450				1850	H35
Nadiad	2520	1.8	550	500	350	200	190	150	1940	A102	1000	450	280	250			1980	H39
Nadiad	A-51	1.4	500	250	200	180			1130	A44	1000	400					1400	H4
Nadiad	2472	1.8	500	400	250	200	150		1500	A81	1000	480	350				1830	H42
Nadiad	2481	1.8	500	450	250	200	150		1550	A89	1000	500	250				1750	H46
Nadiad	2042	1.8	500	400	250	200	180	160	1690	A96	1000	500	400				1900	H48
Nadiad	2526	1.8	500	350	280	200	180		1510	A83	1000	500	450				1950	H50
Nadiad	2532	1.8	500	350	200	180			1230	A55	1000	500	250	200			1950	H51
Nadiad	C-37	1.8	500	450	250	200	190		1590	A91	1000	500	250	230			1980	H52
Nadiad	1995	1.4	500	350	200	190	170		1410	A74	1000	200	250				1450	H8
Nadiad	C-2	1.8	500	400	200	180			1280	A61	1000	250	200				1450	H9
Nadiad	1994	1.8	500	350	200	190	170		1410	A74	1000	250	200				1450	H9
NaviMum	NM8	1.2	700	540	170	140	90		1640	A94	1000	200					1200	H1
NaviMum	NM1	1.8	530	300	170	100			1100	A41	1000	320	260	230	80		1890	H18
NaviMum	NM5	1.8	720	530	160	100			1510	A84	1000	390	260	200			1850	H30
NaviMum	NM16	1.8	750	540	460				1750	A100	1000	450	500				1950	H38
NaviMum	NM7	1.8	530	200	180	150			1060	A29	1000	500	400				1900	H48
Rourkela	CD 2/18	1.4	500	250	190	170	150		1260	A59	1000	200					1200	H2
Rourkela	BO 4/13	1.8	500	250	190	150			1090	A35	1000	380	250	200			1830	H28
Rourkela	RM 2/52	1.8	500	170	150				820	A8	1000	400	250	220			1870	H34
Rourkela	TM 4/97	1.4	500	250	190	150			1090	A35	1000	400					1400	H4
Rourkela	TM 4/118	1.8	500	250	170	150			1070	A31	1000						1000	H40
Rourkela	RM 4/5	1.8	500	190	150				840	A10	1000	500	250	200			1950	H51
Rourkela	BP 5/51	1.8	500	400	250	170	150		1470	A79	1000	500	250	220			1970	H52
Multiple clones
Car Nicobar	T 21	1.8		550	450	200	150	100	1450		1583	1069	520	230			3402
Chennai	ch113	1.8		500	200	190	180	170	1240		1000	480	400	250	200		2330
Delhi	1047	1.2		560	250	150			960		950	280	200				1430
Delhi	1324	1.4		540	180				720		1050	450	200				1700
Delhi	107dadri	1.5		550	250	175	150		1125		1000	350	250	210			1810
Delhi	1136	1.8		550	350	200	150		1250		1150	1000	400	250	220		3020
Delhi	1246	1.8		550	200	150			900		1000	550	500	150			2200
Delhi	1387	1.8		550	480	190	150		1370		1000	550	400	250	220		2420
Delhi	1450	1.8		550	200	175			925		1000	550	500	175			2225
Delhi	MN 1362	1.8		550	250	150	100		1050		1000	325	300	250	200		2075
Delhi	MN 1671	1.8		500	250	190	150		1090		1000	500	300	250	200		2250
Delhi	MN 1797	1.8		500	350	190	150		1190		1000	480	350	250	220		2300
Delhi	MN 1851	1.8		500	400	190	150		1240		1000	500	350	250	220	200	2320
Delhi	MN 1913	1.8		500	400	190	150		1240		1000	500	400	250	200		2350
Goa	6768	1.8		550	250	150			950		1000	375	300	250	200		2125
Jabalpur	DK1	1.2		500	280	190			970		1000	500	400	300	200		2400
Jabalpur	SG15	1.2		500	400	280	180		1360		1000	350	250	200			1800
Jabalpur	M8	1.4		500	220	190			910		1000	500	400	300	200		2400
Jabalpur	MG/1	1.4									1000	500	250	200	150		2100
Jabalpur	JB9	1.8									1000	500	300	200	150		2150
Nadiad	2449	1.8		500	350	250	200	180	1480		1000	400	350	250			2000
Nadiad	A-34	1.8		500	350	200	190		1240		1000	400	450	200	250		2300
Nadiad	A-35	1.8		500	350	200	190		1240		1000	400	450	200			2050
Nadiad	C-10	1.8		500	450	200	180		1330		1000	400	430	200			2030
Nadiad	C-6	1.8		500	350	200	180		1230		1000	400	450	200	250		2300
Rourkela	TM 11/68	1.8		500	350	190	150		1190		1000	500	400	200			2100
Rourkela	TM 4/105	1.2 + 1.8
Delhi	2187	1.2 +1.4
Chennai	68	1.2,1.4,1.8
Rourkela	TM 4/104	1.2+ 1.4+1.8
Chennai	ch32	1.2+1.8
Chennai	ch44	1.2+1.8
Chennai	ch100	1.4 + 1.8
Chennai	ch101	1.4 + 1.8
Chennai	ch94	1.4 + 1.8
Chennai	ch96	1.4 + 1.8
Goa	G 6239	1.4 + 1.8
Nadiad	2392	1.4+ 11.8
NaviMum	NM9	1.5 + 1.8
Nadiad	A-2	1.8+1.2
Nadiad	A-5	1.8+1.4
