# Supplementary material for: Plasmodium vivax msp-3α polymorphisms: analysis in the Indian subcontinent
Source: Malar J. 2016 Sep 23;15:492. doi: 10.1186/s12936-016-1524-y (PMC5035448; doi:10.1186/s12936-016-1524-y)
Supplement: Supplementary file 3 — 10.1186/s12936-016-1524-y Plasmodium vivax Alu and HhaI MSP3a alleles and their frequencies in the Indian subcontinent. [file 12936_2016_1524_MOESM3_ESM.xlsx]

## Sheet: Sheet1
Additional Table S2: P. vivax Alu and HhaI MSP3a alleles and their frequencies in the Indian subcontinent
		Regions
Pvnsp3α Allele	Chennai N=24	Delhi N=38	Goa N=18	Jabalpur N=8	Nadiad N=32	Navimumbai N=5	Rourkela N=7	Car Nicobar N=7	Total= N=140	Percentage	Allele Type
H1	3	3	4	1	2	1			14	10	1.2kb
H2	4		2	2	1		1		10	7.14286	1.4kb
H3		3			4		1		8	5.71429	1.4kb
H4					1		1		2	1.42857	1.8kb
H5				1					1	0.714286	1.8kb
H6		2							2	1.42857	1.8kb
H7			1						1	0.714286	1.8kb
H8					1				1	0.714286	1.8kb
H9	1	2	1		2				6	4.28571	1.8kb
H10	1								1	0.714286	1.8kb
H11		1							1	0.714286	1.8kb
H12			1						1	0.714286	1.8kb
H13	1								1	0.714286	1.8kb
H14			1						1	0.714286	1.8kb
H15					1			1	2	1.42857	1.8kb
H16				2					2	1.42857	1.8kb
H17		2	3		3				8	5.71429	1.8kb
H18						1			1	0.714286	1.8kb
H19		1							1	0.714286	1.8kb
H20			1						1	0.714286	1.8kb
H21	1								1	0.714286	1.8kb
H22		1							1	0.714286	1.8kb
H23				1					1	0.714286	1.8kb
H24		1							1	0.714286	1.8kb
H25	2	4	2	1	1				10	7.14286	1.8kb
H26		1							1	0.714286	1.8kb
H27								1	1	0.714286	1.8kb
H28	1				2				3	2.14286	1.8kb
H29	1								1	0.714286	1.8kb
H30						1			1	0.714286	1.8kb
H31					1				1	0.714286	1.8kb
H32		1							1	0.714286	1.8kb
H33		4	2		5				11	7.85714	1.8kb
H34	2	1					1		4	2.85714	1.8kb
H35					1				1	0.714286	1.8kb
H36	1	1							2	1.42857	1.8kb
H37	2	3							5	3.57143	1.8kb
H38						1			1	0.714286	1.8kb
H39	1				1				2	1.42857	1.8kb
H40							1		1	0.714286	1.8kb
H41		1							1	0.714286	1.8kb
H42					1				1	0.714286	1.8kb
H43								1	1	0.714286	1.8kb
H44	1								1	0.714286	1.8kb
H45		1						1	2	1.42857	1.8kb
H46					1			1	2	1.42857	1.8kb
H47	1								1	0.714286	1.8kb
H48					1	1			2	1.42857	1.8kb
H49		3							3	2.14286	1.8kb
H50		1			1				2	1.42857	1.8kb
H51					1		1		2	1.42857	1.8kb
H52	2				1		1		4	2.85714	1.8kb
H53								1	1	0.714286	1.8kb
H54								1	1	0.714286	1.8kb
H55		1							1	0.714286	1.8kb
